# Supplementary material for: Genomic and common garden approaches yield complementary results for quantifying environmental drivers of local adaptation in rubber rabbitbrush, a foundational Great Basin shrub
Source: Evol Appl. 2021 Nov 27;14(12):2881–900. doi: 10.1111/eva.13323 (PMC8674890; doi:10.1111/eva.13323)
Supplement: Supplementary file 2 — Table S1 [file EVA-14-2881-s004.csv]

Name	Pop	State	N	emerg	Days2Emerge	RootBiomass	ShootBiomass	TotalBiomass	Length	ProjArea	SurfArea	AvgDiam	LenPerVol	FineRoots	CoarseRoots	FineRoots_perc	seed
Austin Summit	AS	NV	15	0.16	29.1875	1.335625	1.73625	3.071875	18.3053125	0.548425	1.7229625	0.30608125	18.3053125	15.89441875	2.4064875	0.88375	0.007688
Bald Mountain Canyon	BM	NV	14	0.1	34.7	1.055	1.427	2.482	14.70061	0.43209	1.35748	0.30148	14.70061	12.95544	1.74479	0.868	0.006966
Buena Vista	BV	OR	15	0.09	30	1.845555556	2.063333333	3.908888889	23.7359	0.697744444	2.192033333	0.299377778	23.7359	21.41005556	2.257977778	0.892222222	0.005693
Dayton Hill	DH	NV	15	0.25	22.96	1.1076	1.4552	2.5628	19.778156	0.557448	1.75128	0.293912	19.778156	17.97654	1.77676	0.8848	0.007951
East Walker	EW	CA	10	0.25	45.92	1.676	1.9196	3.5956	23.928596	0.673988	2.11738	0.297372	23.928596	21.466808	2.454272	0.882	0.010221
Finger Rock	FR	NV	15	0.14	39.28571429	0.815	1.102142857	1.917142857	13.72574286	0.378192857	1.188121429	0.282692857	13.72574286	12.2598	1.458092857	0.880714286	0.006097
Hwy 140	HO	NV	13	0.14	43.64285714	1.267142857	1.427857143	2.695	17.14239286	0.495792857	1.557564286	0.300192857	17.14239286	15.12062143	1.989064286	0.87	0.007249
Jones Canyon	JC	NV	15	0.26	27.80769231	1.434230769	2.014	3.4676	19.484536	0.567456	1.782716	0.30918	19.484536	16.883196	2.600408	0.8392	0.009889
Long Valley	LV	CA	12	0.33	53.18181818	2.526060606	2.833636364	5.35969697	33.07244375	0.97765	3.0713625	0.293234375	33.07244375	28.64761563	4.33845625	0.8646875	0.011817
Modoc	MD	CA	15	0.12	33.41666667	1.361666667	1.8575	3.219166667	15.91525	0.469075	1.473583333	0.3155	15.91525	13.7881	1.825375	0.814166667	0.006315
Patagonia	PT	NV	7	0.27	32.03703704	2.082962963	2.736296296	4.819259259	28.24494231	0.867142308	2.724215385	0.325869231	28.24494231	22.92288077	5.294476923	0.783076923	0.013919
Peavine Low 2	PL	NV	14	0.57	27.85964912	2.37877193	3.31754386	5.696315789	30.45134386	0.917777193	2.883284211	0.313650877	30.45134386	25.13833333	5.255414035	0.810701754	0.01923
Spanish Springs	SS	CA	9	0.16	38.4375	1.665625	1.983125	3.64875	18.92048125	0.59159375	1.8585375	0.32839375	18.92048125	15.910875	3.00789375	0.806875	0.007164
Virginia Mountains	VM	NV	15	0.24	29.41666667	1.759583333	2.0475	3.807083333	26.69981667	0.754725	2.371075	0.294079167	26.69981667	23.110525	3.582416667	0.852916667	0.009974
