# Supplementary material for: Genomic and common garden approaches yield complementary results for quantifying environmental drivers of local adaptation in rubber rabbitbrush, a foundational Great Basin shrub
Source: Evol Appl. 2021 Nov 27;14(12):2881–900. doi: 10.1111/eva.13323 (PMC8674890; doi:10.1111/eva.13323)
Supplement: Supplementary file 3 — Table S3 [file EVA-14-2881-s003.csv]

Name	Pop	State	Elevation	Variety	N	prcpann	Elev	ProvisionalSeedZone	Level3Ecoregion	GRSGHabitat	ELELSeedZone	ResistanceResilience	POSESeedZone	ACTHSeedZone	Year	SLOPE	ASPECT	Af	SlopRad	AfRad	LatRad	HL	SOILmax	CumlWs	AnnualMeanTemp	maxtemp	mintemp	mntmpfal	mntmpspr	mntmpsu	mntmpwin	mxtmpfal	mxtmpspr	mxtmpsum	mxtmpwin	prcpfal	prcpspr	prcpsum	prcpwin	temprang	pcseas	MeanDewpointTemp	MinVPD	MaxVPD	DurCWD	OnsetCWD	MaxMoCWD	CumlAET	CumlCWD
Austin Summit	AS	NV	2408	hololueca	15	388.44	2408	20 - 25 Deg. F. / 3 - 6 C/m (semi-humid)	Central Basin and Range	High RR/ High Habitat	Zone 4	Class 1B: Cold and Moist/ Cool and Moist & Greater Than or Equal to 26 and Less Than 66 Percent Sagebrush	Zone M1L2L3	Zone 5	1981-2010	17.3873	244.799	160.201	0.30347	2.79603	0.68894	1.0325	136.344	388.44	7.7	28.7	-5.6	2.4	-0.8	10.2	-5.5	21	15.9	28.7	4.4	77.11	145.52	54.5	111.31	34.3	0.32	-4	3.3	14.2	5	6	8	275.4617756	390.9040061
Bald Mountain Canyon	BM	NV	2245	hololueca	14	299.75	2245	15 - 20 Deg. F./ 6 - 12 C/m (semi-arid)	Central Basin and Range	Moderate RR/ Moderate Habitat	Zone 4	Class 2A: Warm and Moist & Greater Than 0 and Less Than 26 Percent Sagebrush	Outside of POSE seed map	Zone 4	1981-2010	7.66758	158.199	113.199	0.13382	1.9757	0.68529	0.96777	111.856	311.05	7.1	28.4	-8.4	0	-2	8.4	-7.7	22	16.6	28.1	5.2	65.66	99.82	58.69	75.58	36.8	0.19	-6.7	2.9	15.74	4	6	7	246.4271056	296.2963389
Buena Vista	BV	OR	1277	hololueca	15	270.98	1277	15 - 20 Deg. F. / 6 - 12 C/m (semi-arid)	Northern Basin and Range	Unsuitable	Zone 6	Class 2B: Warm and Moist & Greater Than or Equal to 26 and Less Than 66 Percent Sagebrush	Zone M1H2L3	Zone 8	1981-2010	2.71992	127.875	82.875	0.04747	1.44644	0.75141	0.91957	125.793	263.56	8.1	29.6	-7.2	0.3	-0.2	8.5	-6.6	24.5	18.7	29.6	5.9	62.64	92.2	44.4	71.74	36.8	0.29	-2.8	2.46	16.22	6	5	7	219.609197	391.8075452
Dayton Hill	DH	NV	1423	hololueca	15	273.05	1400	20 - 25 Deg. F./ 6 - 12 C/m (semi-arid)	Central Basin and Range	n/a - outside of map	Zone 5	n/a - outside of map	Zone L1L2L3	Zone 8	1981-2010	6.46663	342.897	62.103	0.11286	1.0839	0.68436	0.92172	106.522	258.58	10.4	31.8	-6	1.8	1.2	10.1	-5.4	27.1	21.8	31.8	10	60.41	54.86	22.5	135.28	37.8	0.6	-2.5	2.77	20.4	7	4	7	185.2856992	626.8180623
Diamond Crater	DC	OR	1295	hololueca	14	262.26	1295	15 - 20 Deg. F./ 6 - 12 C/m (semi-arid)	Northern Basin and Range	n/a - outside of map	Zone 6	n/a - outside of map	Zone M1H2L3	Zone 8	1981-2010	5.73026	138.366	93.366	0.10001	1.62954	0.75182	0.91571	100.243	260.07	7.9	29.5	-7.8	-0.4	-0.5	8.1	-7.1	24.5	19	29.5	5.9	60.4	87.53	43.79	70.54	37.3	0.27	-2.6	2.18	16.09	6	5	7	217.0159523	396.6527064
East Walker	EW	CA	2043	speciosa	10	292.93	2043	15 - 20 Deg. F./ 6 - 12 C/m (semi-arid)	Central Basin and Range	n/a - outside of map	Zone 7	n/a - outside of map	Zone M1L2L3	Zone 11	1981-2010	9.30412	82.6942	37.6942	0.16239	0.65789	0.6693	0.88302	112.626	304.97	7.5	28.1	-8.6	-0.8	-2.2	6.7	-8.2	23.8	18.4	28.1	7.3	56.17	65.23	36.7	134.83	36.7	0.53	-5	1.98	17.56	6	5	8	216.3788481	329.3588528
Finger Rock	FR	NV	2129	hololueca	15	232.54	2129	20 - 25 Deg. F./ 6 - 12 C/m (semi-arid)	Central Basin and Range	n/a - outside of map	Zone 10	n/a - outside of map	Outside of POSE seed map	Zone 7	1981-2010	8.64667	9.46232	35.53768	0.15091	0.62025	0.67318	0.88621	89.773	250.48	8.5	29.6	-8.1	0.6	-0.8	9	-7	24.4	19.6	29.6	7.1	49.23	73.44	46.11	63.76	37.7	0.18	-5.5	3.04	18.29	6	5	7	205.2302973	396.9948864
Hwy 140	HO	NV	1423	hololueca	13	236.55	1423	15 - 20 Deg. F./ 6 - 12 C/m (semi-arid)	Northern Basin and Range	Low RR/ Low Habitat	Zone 8	Class 3B: Cool and Dry/ Warm and Dry & Greater Than or Equal to 26 and Less Than 66 Percent Sagebrush	Zone L1L2L3	Zone 8	1981-2010	1.01275	135	90	0.01768	1.5708	0.73051	0.93842	118.049	236.55	9	31.2	-6.7	1.4	0.3	9.7	-6	25.3	19.5	31.2	6.9	52.69	79.6	32.34	71.92	37.9	0.32	-2.8	3.02	17.75	6	5	7	198.8757505	521.1249231
Jones Canyon	JC	NV	1443	hololueca	15	310.81	1440	15 - 20 Deg. F./ 6 - 12 C/m (semi-arid)	Northern Basin and Range	Low RR/ Moderate Habitat	Zone 10	Class 3B: Cool and Dry/ Warm and Dry & Greater Than or Equal to 26 and Less Than 66 Percent Sagebrush	Zone M1L2L3	Zone 11	1981-2010	3.94548	205.017	160.017	0.06886	2.79282	0.71299	0.97108	112.962	310.81	9.3	31.5	-6.9	1.2	0.2	9.6	-6.2	26	20.5	31.5	7.6	64.78	92.63	36.72	116.68	38.4	0.41	-2.6	2.87	19.16	6	5	7	230.2968884	532.6643823
Long Valley	LV	CA	1668	hololueca	12	338.55	1660	20 - 25 Deg. F./ 6 - 12 C/m (semi-arid)	Central Basin and Range	n/a - outside of map	Zone 5	n/a - outside of map	Zone M1L2L3	Zone 8	1981-2010	5.09562	37.4054	7.5946	0.08894	0.13255	0.6916	0.90534	111.636	338.55	9	29.8	-6.1	1.4	-0.1	8.4	-5.7	25.6	19.6	29.8	7.8	73.02	74.47	29.9	161.16	35.9	0.58	-2.6	2.28	18.09	6	5	7	203.3609837	440.3111449
Modoc	MD	CA	1333	hololueca	15	316.91	1333	20 - 25 Deg. F./ 6 - 12 C/m (semi-arid)	Eastern Cascades Slopes and Foothills	Unsuitable	Zone 5	Class 3B: Cool and Dry/ Warm and Dry & Greater Than or Equal to 26 and Less Than 66 Percent Sagebrush	Zone M1L2L3	Outside of ACTH seed map	1981-2010	0.675206	315	90	0.01178	1.5708	0.72275	0.94342	163.341	316.91	8.5	30.6	-6.5	-0.3	-0.6	7.3	-6	25.8	19.2	30.6	7.6	77.97	104.57	33.59	100.78	37.1	0.4	-0.9	1.28	17.1	6	5	8	263.7104418	366.3188496
Patagonia	PT	NV	1421	hololueca	7	288.67	1421	20 - 25 Deg. F./ 6 - 12 C/m (semi-arid)	Central Basin and Range	n/a - outside of map	Zone 5	n/a - outside of map	Zone M1L2L3	Zone 8	1981-2010	13.4215	24.7751	20.2249	0.23425	0.35299	0.68949	0.81148	106.831	288.67	10.7	32.3	-5.3	2.4	1.6	10.5	-4.7	27.5	21.9	32.3	9.5	67.54	68.37	27.73	125.03	37.6	0.47	-2	2.77	20.17	7	4	7	212.9244392	522.8403443
Peavine Low 2	PL	NV	1724	hololueca	14	352.81	1724	20 - 25 Deg. F./ 6 - 12 C/m (semi-arid)	Central Basin and Range	n/a - outside of map	Zone 5	n/a - outside of map	Zone M1L2L3	Zone 5	1981-2010	6.09148	38.6598	6.3402	0.10632	0.11066	0.69126	0.89391	125.053	352.81	9.1	29.7	-5.3	1.8	-0.2	9	-5	25.1	19.3	29.7	7.8	67.64	79.7	28.54	176.93	35	0.64	-2.8	2.52	17.58	6	5	7	200.8543568	437.4385266
Petrified Wash	PW	NV	1859	hololueca	10	215.19	1871								1981-2010	4.53271	266.987	138.013	0.07911	2.40878	0.67361	0.98719	100.683006	215.19	9	30.9	-8.7	0.1	-0.6	9.3	-7.3	18.4	16	29.1	7.1	45.02	69.01	43.15	58.01	39.6	0.19	-5.6	2.6	19.84	6	5	7	187.4191108	550.5956009
Smith Creek	SC	NV	1990	hololueca	14	249.95	2050	10 - 15 Deg. F. / 6 - 12 C/m (semi-arid)	Central Basin and Range	Low RR/ High Habitat	Zone 10	Class 2C: Warm and Moist & Greater Than or Equal to 66 Percent Sagebrush	Zone M1L2L3	Zone 8	1981-2010	10.2886	170.754	125.754	0.17957	2.19482	0.68737	0.98156	119.497	249.95	7.7	30.2	-9.8	-0.9	-1.4	8	-8.7	24.2	18.8	30.2	6.4	54.15	82.92	52.48	60.4	40	0.18	-5.8	2.54	17.95	6	5	7	208.3026338	426.9497479
Spanish Springs	SS	CA	1647	hololueca	9	249.05	1645	15 - 20 Deg. F./ 6 - 12 C/m (semi-arid)	Northern Basin and Range	Low RR/ Moderate Habitat	Zone 6	Class 3B: Cool and Dry/ Warm and Dry & Greater Than or Equal to 26 and Less Than 66 Percent Sagebrush	Zone M1L2L3	Zone 5	1981-2010	3.58425	356.186	48.814	0.06256	0.85197	0.71099	0.9222	159.691	249.05	7.5	29.1	-7.8	-0.3	-1.5	7	-7.3	24.2	18	29.1	6.3	66.92	69.64	34.46	78.03	36.9	0.31	-2.8	2.16	16.62	6	5	8	195.5222143	352.5007928
Virginia Mountains	VM	NV	1503	hololueca	15	329.03	1503	20 - 25 Deg. F./ 6 - 12 C/m (semi-arid)	Central Basin and Range	Low RR/ Moderate Habitat	Zone 5	Class 3B: Cool and Dry/ Warm and Dry & Greater Than or Equal to 26 and Less Than 66 Percent Sagebrush	Zone M1L2L3	Zone 8	1981-2010	11.4995	145.008	100.008	0.2007	1.74547	0.69665	0.93792	95.7	329.03	9.6	30.6	-5.8	1.8	0.6	9.6	-5.3	25.9	20.3	30.6	8.3	74.63	80.66	26.04	147.7	36.4	0.56	-2.8	2.78	18.92	6	5	7	210.745484	523.7007915
[truncated: 8 more columns]
